# Supplementary material for: Learning from the Implementation of the Child Nutrition Program: A Mixed Methods Evaluation of Process
Source: Children (Basel). 2022 Dec 14;9(12):1965. doi: 10.3390/children9121965 (PMC9777218; doi:10.3390/children9121965)
Supplement: Supplementary file 1 [file children-09-01965-s001.zip]

Archive with 1 entries (1 files):
- children-2032897-supplementary.pdf
